# Supplementary material for: Advancements in Understanding Spasticity: A Neuromusculoskeletal Modeling Perspective
Source: J Clin Med. 2025 Nov 15;14(22):8092. doi: 10.3390/jcm14228092 (PMC12653318; doi:10.3390/jcm14228092)
Supplement: Supplementary file 1 [file jcm-14-08092-s001.zip]

Archive with 1 entries (1 files):
- jcm-3855195-supplementary.pdf
